# Supplementary material for: Insights on the Nutraceutical Properties of Different Specialty Teas Grown and Processed in a German Tea Garden
Source: Antioxidants (Basel). 2023 Oct 31;12(11):1943. doi: 10.3390/antiox12111943 (PMC10669839; doi:10.3390/antiox12111943)
Supplement: Supplementary file 1 [file antioxidants-12-01943-s001.zip]

Archive with 1 entries (1 files):
- antioxidants-2659542-supplementary.pdf
